# Supplementary material for: Carbonaceous Shape-Stabilized Octadecane/Multi-Walled Carbon Nanotube Composite Materials for Enhanced Energy Storage and Electromagnetic Interference Shielding
Source: Molecules. 2024 Sep 13;29(18):4363. doi: 10.3390/molecules29184363 (PMC11434077; doi:10.3390/molecules29184363)
Supplement: Supplementary file 1 [file molecules-29-04363-s001.zip]

Archive with 1 entries (1 files):
- molecules-3161403-supplementary.pdf
